# Supplementary material for: The origin of chert in the Aurignacian of Vogelherd Cave investigated by infrared spectroscopy
Source: PLoS One. 2022 Aug 17;17(8):e0272988. doi: 10.1371/journal.pone.0272988 (PMC9385009; doi:10.1371/journal.pone.0272988)
Supplement: S1 Table — (XLSX) [file pone.0272988.s004.xlsx]

## Sheet: Tabelle1
site	sample name/layer	macroscopic prediction	LDA prediction
			Abensberg Arnhofen	Blaubeuren Blauberg	Tertiary chert
Randecker Maar	108	Tertiary chert	0	0	100
Randecker Maar	109	Tertiary chert	0	0	100
Randecker Maar	135	Tertiary chert	62.2	38	0
Randecker Maar	139	Tertiary chert	0	0	100
Randecker Maar	151	Tertiary chert	99.9	0	0
Randecker Maar	158	Tertiary chert	0	0	100
Randecker Maar	167	Tertiary chert	0	0	100
Randecker Maar	201	Tertiary chert	0	0	100
Randecker Maar	205	Tertiary chert	0	0	100
Randecker Maar	294	Tertiary chert	0	0	100
Randecker Maar	310	Tertiary chert	0	0	99.41
Randecker Maar	369	Tertiary chert	0	0	100
Randecker Maar	429	Tertiary chert	0	0	100
Randecker Maar	429.1	Tertiary chert	0	0	100
Randecker Maar	455	Tertiary chert	0	0	100
Randecker Maar	935	Tertiary chert	41	58.77	0
Randecker Maar	935.1	Tertiary chert	0	0	100
Randecker Maar	938	Tertiary chert	0	0	100
Randecker Maar	939	Tertiary chert	0	0	100
Randecker Maar	944	Tertiary chert	0	0	100
Randecker Maar	945	Tertiary chert	0	0	100
Randecker Maar	946	Tertiary chert	0	0	100
Randecker Maar	951	Tertiary chert	0	0	100
Randecker Maar	954	Tertiary chert	0	0	100
Randecker Maar	992	Tertiary chert	0	0	100
Vogelherd	41 V	Jurassic chert	0	99.98	0
Vogelherd	43 V	Jurassic chert	99.99	0	0
Vogelherd	53 V	Jurassic chert	0	99.96	0
Vogelherd	46/71.1 HLKS	Tertiary chert	99.8	0	0
Vogelherd	128 V	Jurassic chert	99.98	0	0
Vogelherd	145 V	Jurassic chert	100	0	0
Vogelherd	402 V	Jurassic chert	72.88	27	0
Vogelherd	865 V	Jurassic chert	99.93	0	0
Vogelherd	885 V	Jurassic chert	81.01	19	0
Vogelherd	886 V	Jurassic chert	0	99.98	0
Vogelherd	3235 IV	Jurassic chert	0	98.66	0
Vogelherd	40/68 49.1 HLKS	Tertiary chert	0	0	100
Vogelherd	58/62.10 HLKS	Tertiary chert	0	100	0
Vogelherd	1015 V	Tertiary chert	0	0	100
Vogelherd	5062 IV	Tertiary chert	0	0	100
Vogelherd	5063 IV	Tertiary chert	0	0	100
Vogelherd	5071 IV	Tertiary chert	0	0	100
Vogelherd	3344 IV	Tertiary chert	0	0	100
Vogelherd	5650 IV	Tertiary chert	0	0	100
The prediction probability is only displayed if it is above 1%. Values in the table are rounded.
